# Supplementary material for: Incorporation of Nonmetal Group Dopants into g-C3N4 Framework for Highly Improved Photocatalytic H2 Production
Source: Nanomaterials (Basel). 2021 Jun 3;11(6):1480. doi: 10.3390/nano11061480 (PMC8228239; doi:10.3390/nano11061480)
Supplement: Supplementary file 1 [file nanomaterials-11-01480-s001.zip]

Archive with 1 entries (1 files):
- nanomaterials-1210617-SI.pdf
